# Supplementary material for: Impact of Bariatric Surgery on the Stability of the Genetic Material, Oxidation, and Repair of DNA and Telomere Lengths
Source: Antioxidants (Basel). 2023 Mar 21;12(3):760. doi: 10.3390/antiox12030760 (PMC10045389; doi:10.3390/antiox12030760)
Supplement: Supplementary file 1 [file antioxidants-12-00760-s001.zip]

Archive with 1 entries (1 files):
- antioxidants-2288769-supplementary.pdf
